# Supplementary material for: Evaluation of the Relationship Between Pain and Functional Status, Depression, Anxiety and Quality of Life in Patients with Spinal Cord Injury: Neuropathic Pain in Spinal Cord Injury
Source: Medicina (Kaunas). 2025 Nov 17;61(11):2047. doi: 10.3390/medicina61112047 (PMC12654325; doi:10.3390/medicina61112047)
Supplement: Supplementary file 1 [file medicina-61-02047-s001.zip]

Archive with 1 entries (1 files):
- medicina-3948463-supplementary.pdf
